# Supplementary material for: MoSec61β, the beta subunit of Sec61, is involved in fungal development and pathogenicity, plant immunity, and ER-phagy in Magnaporthe oryzae
Source: Virulence. 2020 Nov 29;11(1):1685–700. doi: 10.1080/21505594.2020.1848983 (PMC7714445; doi:10.1080/21505594.2020.1848983)
Supplement: Supplemental Material [file KVIR_A_1848983_SM5734.zip]

Archive with 11 entries (11 files):
- captions.docx
- Figure S1.jpg
- Figure S2.jpg
- Figure S3.jpg
- Figure S4.jpg
- Figure S5.jpg
- Figure S6.jpg
- Figure S7.jpg
- Figure S8.jpg
- Table  S2.docx
- Table S1 .docx
